# Supplementary material for: Multisensory perceptual and causal inference is largely preserved in medicated post-acute individuals with schizophrenia
Source: PLoS Biol. 2024 Sep 10;22(9):e3002790. doi: 10.1371/journal.pbio.3002790 (PMC11466413; doi:10.1371/journal.pbio.3002790)
Supplement: S9 Data — (ZIP) [file pbio.3002790.s032.zip]

Archive with 2 entries (2 files):
- S9_Data.docx
- S9_Data.mat
